# Supplementary material for: Out-of-pocket costs near end of life in low- and middle-income countries: A systematic review
Source: PLOS Glob Public Health. 2022 Jan 6;2(1):e0000005. doi: 10.1371/journal.pgph.0000005 (PMC10022295; doi:10.1371/journal.pgph.0000005)
Supplement: S2 File — Full details of the MMAT scores which are summarized in Table 2. (XLSX) [file pgph.0000005.s003.xlsx]

## Sheet: MMAT
Part I: Mixed Methods Appraisal Tool (MMAT), version 2018
Category of study designs	Methodological quality criteria	Ladusingh			Atieno			Arisar			Das			Prinja			Manak/Ratcliff			Ngalula			Kumar			Leng			Emanuel			Kongpakwattana			Kimman
		Yes	No	Can’t tell	Yes	No	Can’t tell	Yes	No	Can’t tell	Yes	No	Can’t tell	Yes	No	Can’t tell	Yes	No	Can’t tell	Yes	No	Can’t tell	Yes	No	Can’t tell	Yes	No	Can’t tell	Yes	No	Can’t tell	Yes	No	Can’t tell	Yes	No	Can’t tell
	S1	Y	-	-	Y	-	-	Y	-	-	Y	-	-	Y	-	-	Y	-	-	Y	-	-	Y	-	-	Y	-	-	Y	-	-	Y	-	-	Y	-	-
	S2	Y	-	-	Y	-	-	Y	-	-	Y	-	-	Y	-	-	Y	-	-	Y	-	-	Y	-	-	Y	-	-	Y	-	-	Y	-	-	Y	-	-
4. Quantitative descriptive	4.1	Y	-	-	Y	-	-	Y	-	-	Y	-	-	Y	-	-	-	-	CT	Y	-	-	Y	-	-	Y	-	-	-	-	-	Y	-	-	Y	-	-
	4.2	-	-	CT	-	-	CT	-	-	CT	-	-	CT	Y	-	-	-	-	CT	Y	-	-	-	-	CT	Y	-	-	-	-	-	-	-	-	Y	-	-
	4.3	Y	-	-	Y	-	-	Y	-	-	Y	-	-	Y	-	-	-	-	CT	Y	-	-	Y	-	-	Y	-	-	-	-	-	Y	-	-	Y	-	-
	4.4	-	-	CT	-	-	CT	-	-	CT	-	-	CT	-	-	CT	-	-	CT	-	-	CT	Y	-	-	-	CT	-	-	-	-		CT	-	Y	-	-
	4.5	Y	-	-	Y	-	-	Y	-	-	Y	-	-	Y	-	-	-	-	CT	-	-	CT	-	-	CT	Y	-	-	-	-	-	Y	-	-	Y	-	-
5. Mixed methods	5.1	-	-	-	-	-	-	-	-	-	-	-	-	-	-	-	-	-	-	-	-	-	-	-	-	-	-	-	Y	-	-	-	-	-	-	-	-
	5.2	-	-	-	-	-	-	-	-	-	-	-	-	-	-	-	-	-	-	-	-	-	-	-	-	-	-	-	Y	-	-	-	-	-	-	-	-
	5.3	-	-	-	-	-	-	-	-	-	-	-	-	-	-	-	-	-	-	-	-	-	-	-	-	-	-	-	-	N	-	-	-	-	-	-	-
	5.4	-	-	-	-	-	-	-	-	-	-	-	-	-	-	-	-	-	-	-	-	-	-	-	-	-	-	-	-		CT	-	-	-	-	-	-
	5.5	-	-	-	-	-	-	-	-	-	-	-	-	-	-	-	-	-	-	-	-	-	-	-	-	-	-	-	-	N	-	-	-	-	-	-	-
Comments
Atieno	Good quality study of cancer cost in Kenya but with minimal focus on PC/EOLC
Arisar	Neat and tidy, if low on ambition, describing economic burden on patients with liver disease by status. Tells us that 190 were enrolled, but not how many were eligible and not enrolled or who those people were.
Das	Good study. I don't really understand who the survivors are: anyone who went to hospital in the year but was alive at the end of the year? Not clear how many had missing data or unmatched diseases, and potential biasing effect of these exclusions. Regression results in Table 3 had LOS as a predictor, which is an error that biases estimates
Prinja	As noted in the DE form, this is close to being extremely relevant but data reporting limits the number of points that we can extract
Ratcliff	This is a well-meaning but very low quality study. Reporting is really poor, no detail on methods really, you just have to infer from the results reported what questions were asked. *Lots* of value judgements reported as causal effects, e.g. "Due to late enrolment in the palliative care service, 39% of patient households have unpayable debts, and many cut their monthly expenditure on food". Based…
Ngalula	Table 3 reports some relevant results for our review. Data do not allow us to statistically assess difference in OOP costs between groups, but difference in selling assets is assessed and reported. No attempt to control selection bias (how do people who die of AIDS/HIV differ from other decedents in ways not measured or controlled for?). Unclear how proportionate sample is of all deaths in the re…
Kumar	Unclear whether all subjects were approached for inclusion or whether there was bias in determining who was approached for inclusion. No hard economic data on OOP.
Leng	Most effort of any paper I read to handle population representativeness. Presentation of the data is not as good as it good be.
Emanuel	Only a pilot study and reported a brief paper. Their biggest research question is perhaps around readiness for caregiver training, which is beyond the scope of our review. I feel like they answer that a bit better than they answer the questions around economic burden. Here the lack of specificity in quant data is a real negative. Debts and income loss and spending all reported in very vague round…
S1. Are there clear research questions?
S2. Do the collected data allow to address the research questions?
4.1. Is the sampling strategy relevant to address the research question?
4.2. Is the sample representative of the target population?
4.3. Are the measurements appropriate?
4.4. Is the risk of nonresponse bias low?
4.5. Is the statistical analysis appropriate to answer the research question?
5.1. Is there an adequate rationale for using a mixed methods design to address the research question?
5.2. Are the different components of the study effectively integrated to answer the research question?
5.3. Are the results adequately brought together into overall interpretations?
5.4. Are divergences and inconsistencies between quantitative and qualitative results adequately addressed?
5.5. Do the different components of the study adhere to the quality criteria of each tradition of the methods involved?
